# Supplementary material for: Enhancing Dentists’ Resilience and Occupational Sustainability Through Physical Activity: A Systematic Review in the Post-Pandemic Context
Source: Healthcare (Basel). 2025 Aug 13;13(16):1985. doi: 10.3390/healthcare13161985 (PMC12385568; doi:10.3390/healthcare13161985)
Supplement: Supplementary file 1 [file healthcare-13-01985-s001.zip]

Archive with 3 entries (2 files):
- supplementary/
- supplementary/Fully_Completed_PRISMA_Checklist_Final.pdf
- supplementary/healthcare-3756467-non-published.pdf
